# Supplementary material for: HMGCS1 drives cholesterol-dependent membrane repair and shields tumor cells from lymphocyte attack
Source: Nat Commun. 2026 Jun 5;17:7204. doi: 10.1038/s41467-026-74022-y (PMC13396504; doi:10.1038/s41467-026-74022-y)
Supplement: Supplementary file 4 — Source data [file 41467_2026_74022_MOESM4_ESM.xlsx]

## Sheet: Fig. 1b
Gene name	log2(FoldChange)	-Log10(p value)
NAT2	1.50681	16.7808
SCD	1.3777	9.71898
HMGCS1	1.33516	13.388
ALDH1B1	1.31088	8.84066
HMGCS1	1.30638	13.1864
LTA4H	1.30528	12.2969
SPTLC2	1.2737	12.3769
DLD	1.26557	8.34561
RDH5	1.2475	8.06073
CHAT	1.22755	10.706
SOAT1	1.22032	10.6976
ALDH7A1	1.21932	7.73486
SCD	1.19205	7.45661
HMGCS1	1.1886	10.4406
ALDH3A2	1.18012	7.19101
ALDH1B1	1.17232	7.19244
HK2	1.15581	6.97221
PYGM	1.13875	9.56304
ALDH1A2	1.13425	10.0646
IMPDH2	1.13044	6.55092
SCD5	1.10191	9.26039
ALAS2	1.09609	9.43538
MYLK	1.09219	6.206
UCKL1	1.08082	6.16284
TYR	1.07263	5.87306
PTGS2	1.07179	6.0346
GNE	1.06886	5.96988
GGT1	1.06254	5.93853
GAD1	1.05106	8.82942
ALDH2	1.04395	5.36831
DTYMK	1.04275	5.65769
ACSL1	1.04039	8.0634
COX6B1	1.03434	5.49872
ACSL1	1.02922	8.0701
LIPE	1.02427	7.23349
ALDH9A1	1.02415	5.55772
SAT1	1.00262	7.59942
ADH1A	0.999462	7.87252
PYGM	0.994413	7.67022
TPH2	0.988097	5.0638
UCKL1	0.988008	4.98644
PKM	0.986142	5.03793
ADH7	0.971928	5.00078
PCK2	0.965084	4.89795
PLAU	0.957845	4.75115
PKLR	0.956846	4.6118
SPTLC1	0.949845	7.1262
SPTLC1	0.944797	6.66654
PTGS2	0.941881	4.63118
DPYD	0.940412	4.62695
PKLR	0.937747	4.598
ALOX5	0.937593	6.02697
GPAM	0.929367	6.42159
REN	0.918112	4.41952
G6PC2	0.914377	4.3728
TPH2	0.910633	4.40797
TK1	0.901889	4.30032
HMGCS1	0.888244	4.18312
ACADL	0.884561	6.14992
BACE1	0.856578	3.68553
TPH1	0.841808	3.70608
TK1	0.839939	3.74426
NAT1	0.837937	5.49158
DLST	0.818218	4.92021
ACSL1	0.810351	5.3482
ALDH3A2	0.807786	3.46213
SCD	0.801025	3.4441
HSD3B1	0.796974	3.40914
SCD5	0.793799	4.93422
COX5B	0.788328	3.19152
GPD2	0.787679	4.87181
NAT2	0.786789	4.54482
GGT1	0.783422	3.03055
ALAD	0.782129	4.6244
HMGCR	0.773766	3.21823
ALDH9A1	0.761033	3.0952
XDH	0.754457	4.41086
ALDH1B1	0.753423	2.91662
GGT1	0.751017	2.95667
MYLK3	0.747138	2.94908
MYLK	0.736601	2.93108
HSD17B6	0.733144	4.33169
TYR	0.726093	2.72261
ALDH3A2	0.721398	2.79044
DDC	0.715676	3.91219
UCK2	0.7125	2.68623
GAD1	0.703039	3.75225
RRM1	0.690925	3.75496
G6PD	0.68743	3.74506
TPH2	0.681303	2.4366
SAT2	0.677562	2.4832
RRM2	0.652439	3.26475
PLAU	0.650089	2.2587
SQLE	0.641315	3.23831
ALDH1A1	0.639233	3.07544
PKM	0.632124	2.18798
ALDH2	0.631783	2.16936
NAT2	0.630104	3.15407
DCK	0.625514	2.03902
PAH	0.597372	1.87067
HDC	0.592205	2.65756
ALAD	0.582088	2.60683
FBP2	0.575309	1.7798
SPTLC1	0.566259	2.69055
XDH	0.561407	2.6649
OGDHL	0.561176	2.56078
NAT1	0.557815	2.37865
HMGCR	0.550016	1.68572
SOAT2	0.548388	2.31211
ALDH1A3	0.544763	2.37162
HSD3B1	0.544061	2.30385
GGT1	0.543019	1.55877
UCKL1	0.541567	1.64367
SPTLC2	0.539838	2.35837
PTGS1	0.52757	2.36224
GPAM	0.526266	1.93223
ALDH1A1	0.519134	2.14128
GPAM	0.518181	1.97923
UGT2B4	0.502297	1.41058
ASS1	0.490734	2.08105
PAH	0.486285	1.33505
HDC	0.483668	1.9012
ALAD	0.483057	1.95898
OGDH	0.480612	1.9213
PTGS1	0.476813	1.93759
ALDH1A3	0.475462	1.92339
HK2	0.473651	1.30289
CHAT	0.462136	1.82864
HMGCS2	0.455302	1.67748
ALAS1	0.450561	1.648
GPD2	0.431314	1.52644
TAT	0.430934	1.62273
OGDHL	0.429032	1.62595
OGDHL	0.407822	1.34103
GAD2	0.388775	1.37821
SOAT2	0.379747	1.32597
TYMP	-0.531926	1.38101
SPTLC2	-0.56136	1.45913
HSD3B2	-0.565397	1.48866
PTGS1	-0.584732	1.51443
RRM2B	-0.607968	1.60115
LIPE	-0.611356	1.63656
HMGCS2	-0.633174	1.70393
ACO1	-0.660176	1.7724
G6PD	-0.70875	1.96306
HSD17B6	-0.721647	1.97736
ADK	-0.770649	1.43784
MYLK3	-0.783937	1.4629
SOAT2	-0.785559	2.20958
SQLE	-0.79205	2.21082
ALDH1A3	-0.792937	2.23727
LTA4H	-0.795899	2.20966
ALDH2	-0.805641	1.50971
IMPDH1	-0.811999	2.2827
NAT1	-0.816804	2.28683
TPH1	-0.830808	1.56227
ALDH2	-0.84182	1.58527
MYLK2	-0.85419	1.59665
FBP1	-0.85706	1.57955
LTA4H	-0.887389	2.52354
DLD	-0.88901	1.67589
ALDH1B1	-0.923019	1.73103
DCK	-0.923353	1.75271
DCK	-0.924022	1.75112
GPD2	-0.935242	2.59546
TYMP	-0.948364	2.72823
PAH	-0.988988	1.86725
ALOX5	-0.989815	2.73004
PCK2	-0.99249	1.87915
ALDH3A1	-0.997407	1.87946
COX6A1	-1.06	3.07722
HSD3B1	-1.11998	3.24823
STS	-1.15133	2.17686
ADK	-1.17739	2.23127
GPD2	-1.22984	3.52974
DTYMK	-1.25265	2.33811
HK2	-1.28664	2.42006
SAT2	-1.32453	2.50836
ASS1	-1.3276	3.83453
RDH5	-1.39508	2.62157
MYLK2	-1.55105	2.84708
ADK	-1.67442	3.06695
PCK1	-2.02189	3.51338
DLST	-0.525029	1.29587
ALDH3A1	-0.705695	1.29416
COX5B	-0.710012	1.28721
COX6C	-0.500421	1.28145
RRM1	0.371586	1.27615
TYR	0.465379	1.27065
SAT1	0.463974	1.26432
TPH1	-0.685717	1.25964
PIK3C3	-0.686851	1.2581
GAD1	0.365236	1.24408
COX6C	-0.50018	1.2289
G6PC2	-0.66685	1.21761
COX4I1	-0.503081	1.21244
HSD3B2	-0.46534	1.16744
ACADL	0.353923	1.1582
ACO2	-0.475751	1.15487
COX4I1	0.348971	1.15476
SAT2	-0.641065	1.15426
DPYD	-0.635306	1.14981
PLAU	-0.647399	1.14489
REN	0.436503	1.13763
DPYD	0.439495	1.13204
GAD2	0.35165	1.12899
UCK1	0.445201	1.12328
COX6A1	-0.452664	1.1027
ACO1	0.352453	1.08552
ALDH7A1	-0.602294	1.06616
FBP2	0.429717	1.0652
F2	-0.595888	1.06395
ALDH3A1	-0.590041	1.03844
ADH1A	-0.42833	1.03181
SCD5	-0.421224	1.03007
UCK2	-0.588186	1.0292
LIPE	-0.425346	1.02035
FBP1	-0.575788	1.01409
UCK2	-0.60846	1.01317
RRM2	0.327221	1.00106
UCK1	-0.562716	0.995667
XDH	0.329397	0.989727
PKM	0.419872	0.985707
OGDHL	-0.404627	0.984918
ALOX5	-0.409836	0.982185
HK3	-0.559336	0.97914
ADH1A	-0.415974	0.974017
PTGS2	-0.549244	0.971198
ALDH9A1	0.398909	0.968587
ALDH1A1	-0.396961	0.951733
DTYMK	-0.538199	0.931859
RRM2	0.303478	0.927439
TYR	-0.530288	0.923871
UGDH	-0.396062	0.923859
COX6C	-0.387325	0.919698
ADH7	0.395028	0.915282
DDC	-0.382642	0.914768
PLAT	-0.519639	0.909883
COX6A1	-0.379972	0.899705
PKLR	-0.522421	0.896452
APRT	-0.508316	0.888941
SOAT1	-0.372657	0.880518
FBP1	-0.512583	0.87848
IMPDH1	0.296682	0.870351
PCK2	0.366472	0.839951
ALDH9A1	0.362092	0.831221
G6PC	-0.486179	0.824026
GNE	-0.470713	0.813908
ALDH1A1	0.287337	0.803802
COX6A1	0.289015	0.799332
UCK2	-0.483713	0.782462
MYLK2	-0.465107	0.781967
ALAS2	0.270871	0.766579
DLD	0.339987	0.75877
PTGS1	-0.322039	0.744646
GNE	0.339012	0.736823
ADH7	0.339987	0.73534
SQLE	-0.316925	0.728379
NAT2	-0.31735	0.718251
DDC	0.268463	0.70555
PCK1	0.322198	0.691853
REN	-0.413735	0.690767
LIPE	0.260359	0.689188
ADH7	-0.395309	0.656996
ASS1	-0.285988	0.643376
GPAM	0.247327	0.64029
SOAT2	0.244014	0.625754
ACO2	-0.305272	0.623933
HSD3B2	-0.279341	0.61961
REN	-0.383307	0.614694
PYGB	-0.278926	0.610002
PLAT	0.298896	0.609444
BACE1	-0.377802	0.604982
GNE	-0.384457	0.60304
ALDH1A2	-0.269633	0.585107
ADK	-0.359148	0.584685
OGDH	0.219436	0.568912
TYMP	-0.26224	0.566697
ALDH7A1	-0.350585	0.565828
TK1	-0.346546	0.561691
SOAT1	-0.26265	0.558286
HK1	-0.337834	0.545796
PIK3C3	-0.335831	0.543443
SAT1	0.219876	0.541165
BACE1	0.276376	0.533875
LPCAT2	0.264836	0.524094
ACO1	0.208985	0.523895
RDH5	-0.329839	0.51695
MYLK2	0.261753	0.515504
HSD17B6	-0.240289	0.515231
PLAU	0.271421	0.511209
PIK3C3	-0.329396	0.508953
ADH1A	-0.235255	0.50563
PYGL	0.259252	0.504816
G6PD	0.201876	0.503871
ALDH1A2	0.204397	0.503738
DDC	0.202914	0.503347
SPTLC1	-0.236059	0.503048
RDH5	0.265569	0.502823
G6PC	0.255419	0.4973
TAT	-0.238273	0.497122
SCD	0.255419	0.494666
LPCAT2	0.252611	0.484966
PLAT	-0.306769	0.482876
STS	-0.307641	0.48024
ALAD	0.197861	0.480159
LTA4H	-0.223842	0.476665
STS	-0.297427	0.469632
ALDH1A3	0.198605	0.464427
GAD2	0.194134	0.462068
FBP2	-0.294399	0.461185
ALDH1A2	0.191445	0.458435
COX6B1	0.250391	0.456746
PYGM	-0.215292	0.451465
F2	0.238193	0.450963
ALDH3A1	0.237595	0.436988
SOAT1	-0.218467	0.431361
HK2	0.233854	0.429726
DCK	-0.278068	0.426772
RRM1	0.181691	0.424555
RRM2B	-0.200499	0.414163
ALAS2	-0.213113	0.409275
DPYD	-0.262131	0.407355
PYGB	-0.195406	0.403652
UGT2B4	-0.259175	0.401984
STS	-0.258543	0.398972
APRT	-0.261497	0.398803
IMPDH1	0.178073	0.39845
HK1	0.218034	0.385271
SQLE	-0.189551	0.380311
ALAS1	0.169748	0.374468
ALAS1	-0.184303	0.373591
ASS1	-0.184885	0.371756
DLD	-0.241568	0.365217
TPH2	-0.238863	0.363275
G6PC	0.221212	0.362685
G6PC2	0.211809	0.362669
IMPDH1	0.167164	0.360094
APRT	-0.241777	0.354195
COX6B1	-0.239071	0.354122
HSD3B2	0.154179	0.348331
CHAT	-0.174826	0.346875
F2	0.198511	0.346302
RRM1	0.153718	0.343922
UGDH	0.14926	0.329163
HK3	0.184314	0.31659
PIK3C3	0.186947	0.306397
F2	-0.20719	0.306246
ALAS2	-0.158914	0.303665
FBP2	-0.21106	0.30239
PYGL	-0.156628	0.30137
COX6C	-0.154916	0.296712
NAT1	-0.152256	0.29419
LPCAT2	-0.205157	0.289185
ALAS1	0.132688	0.283802
CHAT	0.137198	0.269672
HK1	-0.182583	0.268137
DTYMK	0.159127	0.261734
PKLR	-0.182383	0.259934
PLAT	-0.179187	0.257677
HK1	-0.181983	0.254215
PYGB	-0.137529	0.251074
RRM2	-0.122951	0.235417
HMGCS2	-0.121649	0.232677
IMPDH2	0.145651	0.230695
TYMP	0.111347	0.224341
DLST	-0.114976	0.212559
FBP1	0.134618	0.210354
ACO1	0.102785	0.202925
ALDH7A1	-0.14002	0.194813
MYLK	-0.136917	0.193166
PYGL	0.0962503	0.186042
IMPDH2	-0.135174	0.182508
PYGL	-0.0991588	0.179307
GAD2	-0.0969654	0.178828
ALOX5	0.092251	0.178677
HMGCR	-0.130537	0.178464
G6PC2	0.116202	0.176468
PTGS2	0.114738	0.173122
HDC	-0.0942284	0.169236
HSD3B1	-0.0947754	0.168866
ACO2	0.0909689	0.16876
HK3	-0.119775	0.164841
UCK1	0.108704	0.163093
OGDH	0.0826073	0.160857
TAT	-0.0882251	0.159175
OGDH	0.0837357	0.155766
MYLK3	0.0991944	0.143155
MYLK	-0.102456	0.139677
DLST	0.0719242	0.133268
RRM2B	-0.0752131	0.131692
PAH	-0.101889	0.131095
UGDH	0.0693224	0.1303
HDC	-0.075573	0.127835
HSD17B6	0.0639414	0.119301
UGT2B4	0.0831486	0.118708
PCK1	0.0793177	0.110804
XDH	-0.0637446	0.110684
TPH1	0.0773148	0.110086
TAT	-0.0591114	0.103099
GAD1	0.0552568	0.10127
SPTLC2	0.0568994	0.100397
PCK1	-0.0737978	0.0971815
ACO2	-0.0548478	0.0942414
PYGM	-0.0528979	0.092442
SAT1	0.0508124	0.091393
COX4I1	-0.0513044	0.0855839
BACE1	-0.0667674	0.0854223
PYGB	-0.0479462	0.081169
HMGCR	-0.0601386	0.0795184
COX5B	0.0557767	0.0757596
APRT	0.0586558	0.0747633
HK3	-0.0546377	0.0716691
HMGCS2	-0.0409018	0.0691027
LPCAT2	0.0503415	0.0682111
IMPDH2	-0.0500696	0.0657431
SAT2	-0.04934	0.0642092
UGDH	0.0372301	0.0640421
ACADL	0.0373965	0.0624252
UCKL1	0.0433476	0.0583457
SCD5	0.0277129	0.0471503
ACSL1	-0.0258718	0.043583
COX6B1	0.02943	0.0382635
RRM2B	-0.0173777	0.0286768
PKM	0.0202502	0.0259763
G6PD	-0.0156503	0.0259706
UCK1	-0.0202776	0.0254933
G6PC	0.0197289	0.0249842
MYLK3	-0.0192057	0.0243513
ACADL	0.0123873	0.0193059
ALDH3A2	0.0152025	0.0192437
UGT2B4	-0.0115474	0.0144667
COX5B	-0.0099497	0.0120268
COX4I1	-0.00413	0.0063925
TK1	-0.0025167	0.0031231
PCK2	-0.0016344	0.0020395

## Sheet: Fig .1c
	A549	shNT			shHMGCS1			shHMGCS1 + rHMGCS1
	vehicle	4.5	4.63	4.85	4.6	4.23	2.34	7.88	8.28	9.47
	SLO	17.93	26.5	21.72	47.41	55.15	38.8	21.91	33.43	24.46
	H1299
		shNT			shHMGCS1			shHMGCS1 + rHMGCS1
	vehicle	4.88	4.96	4.88	2.8	2.94	2.84	8.56	7.92	7.8
	SLO	22.16	28.46	39.98	54.04	53.61	57.7	25.98	31.95	34.98

## Sheet: Fig. 1e
	A549 + SLO
		shNT			shHMGCS1
	with Ca2+	21.95	17.29	27.54	48.66	49.94	36.5
	without Ca2+	79.47	79.27	73.13	76.67	85.32	74.03
	H1299 + SLO
		shNT			shHMGCS1
	with Ca2+	32.23	34.39	24.93	40.91	57.6	49.61
	without Ca2+	81.97	81.84	78.25	81.46	88.71	82.6

## Sheet: Fig. 1f
	A549 + SLO
		shNT			shHMGCS1
	shNT	31.95	37.29	37.54	58.66	59.94	49.5
	shCHMP4B	69.47	63.27	63.13	67.67	69.32	65.03
	H1299 + SLO
		shNT			shHMGCS1
	shNT	26.05	18.56	19.33	45.81	39.27	33.11
	shCHMP4B	65.13	63.54	58.71	62.71	66.64	71.23

## Sheet: Fig. 2a
	WT	E102A
	1.01036	0.264851
	1.00055	0.258312
	0.98747	0.261581

## Sheet: Fig. 2b
	A549 + SLO
		shNT			shHMGCS1			shHMGCS1 + rHMGCS1 WT			shHMGCS1 + rHMGCS1 E102A
	With Ca2+	11.2	10.31	13	36.62	36.15	40.88	17.15	21.29	23.06	36.59	34.86	38.14
	Without Ca2+	71.8	68.45	69.82	69.71	73.51	69.56	65.93	65.7	61.71	71.52	68.72	73.06
	H1299 + SLO
		shNT			shHMGCS1			shHMGCS1 + rHMGCS1 WT			shHMGCS1 + rHMGCS1 E102A
	With Ca2+	8.24	7.25	10.64	20.89	25.45	26.15	5.06	6.91	5.95	14.62	19.17	20.1
	Without Ca2+	74.21	65.22	80.7	82.29	79.3	82.46	78.79	74.14	82.41	80.45	84.27	85.17

## Sheet: Fig. 2d
	H1299
		shNT			shHMGCS1
	Acetyl-CoA	1.03342	0.984266	0.982312	1.1601	1.29499	1.30033
	HMG-CoA	0.994497	1.02847	0.97703	0.086862	0	0.080583
	MVA	1.0181	0.888226	1.09368	0.429108	0.555053	0.62489
	MVAP	0.787698	1.19047	1.02183	0.46711	0.712861	0.504597
	GPP	0.972806	1.09149	0.935701	0.535121	0.65765	0.630527

## Sheet: Fig. 2e
	A549				H1299
		shNT	shHMGCS1			shNT	shHMGCS1
		0.97909	0.827883			1.01502	0.82169
		1.03754	0.858609			1.00859	0.838956
		0.983367	0.861974			0.976391	0.844791

## Sheet: Fig. 2f
	A549				H1299
		shNT	shHMGCS1			shNT	shHMGCS1
		1.03995	0.879345			1.01425	0.780444
		1.04449	0.911981			1.02037	0.784108
		0.945555	0.866518			0.965371	0.744368

## Sheet: Fig. 2g
	A549 + SLO
		Vehicle			MβCD
	With Ca2	12.78	12.91	12.69	25.79	31.69	19.32
	Without Ca2	47.52	57.95	59.2	59.19	53.76	56.21
	H1299 + SLO
		Vehicle			MβCD
	With Ca2	34.88	28.87	39.54	54.05	59.93	61.46
	Without Ca2	72.54	76	74.81	75.64	74.12	75.23

[truncated: 86 more sheets: Fig. 2h, Fig. 2i, Fig. 2j, Fig. 3a, Fig. 3b, Fig. 3d, Fig. 3e, Fig. 3f, Fig. 3g, Fig. 3h, Fig. 4a, Fig. 4b, Fig. 4c, Fig. 4d, Fig. 4e, Fig. 4f, Fig. 4g, Fig. 4h, Fig. 4i, Fig. 4j …]
